# Supplementary material for: Janus-Type AIE Fluorophores: Synthesis and Properties of π-Extended Coumarin-Bearing Triskelions
Source: Molecules. 2022 Nov 2;27(21):7450. doi: 10.3390/molecules27217450 (PMC9656437; doi:10.3390/molecules27217450)
Supplement: Supplementary file 1 [file molecules-27-07450-s001.zip]

Archive with 1 entries (1 files):
- molecules-1949550-supplementary.pdf
